# Supplementary material for: Synthesis of New Shogaol Analogues as NRF2 Activators and Evaluation of Their Anti-Inflammatory Activity, Modes of Action and Metabolic Stability
Source: Antioxidants (Basel). 2023 Feb 13;12(2):475. doi: 10.3390/antiox12020475 (PMC9951879; doi:10.3390/antiox12020475)
Supplement: Supplementary file 1 [file antioxidants-12-00475-s001.zip]

Archive with 1 entries (1 files):
- antioxidants-2198178-supplementary.pdf
